# Supplementary material for: Novel Fluticasone Propionate and Salmeterol Fixed-Dose Combination Nano-Encapsulated Particles Using Polyamide Based on L-Lysine
Source: Pharmaceuticals (Basel). 2022 Mar 8;15(3):321. doi: 10.3390/ph15030321 (PMC8955190; doi:10.3390/ph15030321)
Supplement: Supplementary file 1 [file pharmaceuticals-15-00321-s001.zip]

Archive with 1 entries (1 files):
- pharmaceuticals-1607491-supplementary.pdf
